# Supplementary material for: High Carotenoid Mutants of Chlorella vulgaris Show Enhanced Biomass Yield under High Irradiance
Source: Plants (Basel). 2021 May 1;10(5):911. doi: 10.3390/plants10050911 (PMC8147269; doi:10.3390/plants10050911)
Supplement: Supplementary file 1 [file plants-10-00911-s001.zip]

Archive with 1 entries (1 files):
- plants-1192129-supplementary.pdf
